# Supplementary material for: Improving the reporting quality of intervention trials addressing the inter-individual variability in response to the consumption of plant bioactives: quality index and recommendations
Source: Eur J Nutr. 2019 Sep 6;58(Suppl 2):49–64. doi: 10.1007/s00394-019-02069-3 (PMC6851030; doi:10.1007/s00394-019-02069-3)
Supplement: Supplementary file 2 — Supplementary material 2 (XLSX 76 kb) [file 394_2019_2069_MOESM2_ESM.xlsx]

## Sheet: POSITIVe QIS -TEMPLATE-
ID	title	PMID	Rating by QIS	Category	Statistics				Reporting				Data presentation		Individual data
				Parameter	Sample size - power calculation	Data distribution	p-value	Effect size	Characteristics of subgroups	Endpoints by subgroup	Central AND disperion paramenters for EACH SUBGROUP	Outliers	Tables	Graphs	Presentation of full data & population characteristics
				Question	Sample size and power calculation reported and focused on IV?	Normality of the data tested and reported?	Was the reported p-value supporting the study of interindividual variation?	Is the magnitude of IV for the selected outcome(s) reported (i.e., %CV).	Demographic data (ethnicity, BMI, weight, age, sex, smoking status, etc.) reported for each group?	Does the study report the data, before and after the intervention, for each group where IV is evaluated?	For each subgroup?	Outliers reported?	Is data reported as individual measures or reported with extra measures of variability?	Scatterplots, boxplots, histograms used?	Full data reported individually (in the supplemental material)?
				Point scale	0-1	0-1	0-1	0-1	0-1	0-0.5-1	0-1	0-0.5-1	0-1	0-0.5-1	0-1-2
				Tips for search	sample, size, power	normal	value, inter, indiv, varia, group	magni, varia, inter, indiv, differ, size				outliers, outly, typic, outside			suppl, suppor, SUPP
POSITIVe QI, 2019	Improving the reporting quality of intervention trials addressing the inter-individual variability in response to the consumption of plant bioactives: quality index and recommendations	nnnnnnnn	1	12	1	1	1	1	1	1	1	1	1	1	2

## Sheet: QI Dictionary
Category	Parameter	Condition	Score	Tips for Search within papers
Statistics	Sample size - power calculation	Authors reported on: (1) power calculation focused on assessing inter-individual variation based on primary OR the most limiting outcome AND (2) on all the data used in power calculation (% of statistical power, significance level, expected dropout rate, expected difference between groups of the mean or % with the event) AND (3) the resulting sample size per each group.	1	sample, size, power
		Authors did not describe sample size taking into account all the three previous conditions.	0
	Data distribution	Authors specified the test used for normality (OR indicate something related to data normality, for instance, log transformation)	1	normal, distribut
		Authors did not report any information related to the normality or distribution of the data in general	0
	p-value	Authors reported p-value that support IIV (e.g. p-value related to the examination of differences between two or more factors affecting IIV such as sex, age, genotypes, etc.).	1	value, inter, indiv, varia, group
		Authors did not report any p-values related to the IIV	0
	Effect size	Authors reported the magnitude of the IIV for the selected outcome(s) by standardized mean differences as an index of effect size (Cohen's d, % of coefficient of variation, etc.) or any parameters related to the effect size suitable for the conducted statistical tests.	1	magni, varia, inter, indiv, differ, size
		Authors did not indicate any parameters related to the effect size i.e. magnitude of the IIV for the selected outcome(s) (any of standardized mean differences was not reported).	0
Reporting	General characteristics of the subgroups where IIV was evaluated	Authors reported on one or more general characteristics (for instance, ethnicity, BMI, age, gender, smoking status, etc.) for each of the subgroups where IIV was evaluated.	1
		Authors did not report any of general characteristics for the study sample (for instance, ethnicity, BMI, age, gender, smoking status, etc.) on each subgroup where IIV was evaluated.	0
	Data reporting for end-points by subgroups	Both pre- and post-intervention data (or post-intervention data as % change with respect to a provided baseline value) were reported for different subgroups where IIV was evaluated.	1
		Post-intervention data (or % change without a provided baseline value) are provided by each subgroup where IIV was evaluated.	0.5
		Neither pre- nor post-intervention data were reported for different subgroups where IIV was evaluated.	0
	Measures of central tendencies and dispersion parameters	Authors reported on one or more measures of central tendencies (mean, median, etc.) AND one or more dispersion parameters (standard deviations, standard error, inter quartile range, 95% confidence interval, etc.) for EACH subgroup where IIV is evaluated.	1
		Authors did not report any measures of central tendencies or dispersion measures for subgroups where IIV was evaluated, regardless of reporting these parameters for the total sample.	0
	Outliers	Authors indicated outliers AND described them (explained the reason for treating them as outliers).	1	outliers, outly, typic, outside
		Authors indicated that outliers existed and that were excluded from the analysis but without describing them.	0.5
		Authors did not indicate any information related to outliers.	0
Data presentation	Tables	Tables contain additional measures of variability (min-max, inter quartile range, outliers values, etc.) or individual measures (responders/non-responders, etc.).	1
		Tables did not contain any extra measures of variability (min-max, inter quartile range, outliers values, etc.) nor individual measures (responders/non-responders, etc.).	0
	Graphs	Authors presented data for the primary outcome by scatterplots, boxplots or heat maps.	1
		Authors presented data by histograms for a primary outcome OR as scatterplots and boxplots for secondary outcomes.	0.5
		Data are graphically presented as bar chart, curves, etc. (for any of the study point-before or after the intervention) but not as scatterplots, boxplots, heat maps or histograms.	0
Individual data availability	Presentation of full data & population characteristics	Authors provided individual data for each end-point, together with the characteristics of the samples on the individual level, in the paper or in the supplemental material.	2	suppl, suppor, SUPP
		Authors provided individual data at each end-point (even presented in the figures) but without any additional characteristics of the sample on the individual level.	1
		Authors did not provide individual data.	0
